# Supplementary material for: A Scoping Review of Dingo and Wild-Living Dog Ecology and Biology in Australia to Inform Parameterisation for Disease Spread Modelling
Source: Front Vet Sci. 2019 Mar 5;6:47. doi: 10.3389/fvets.2019.00047 (PMC6411765; doi:10.3389/fvets.2019.00047)
Supplement: Data Sheet 2 — Data extracted from Level 3, excluding location. [file Data_Sheet_2.xlsx]

## Sheet: DistillerSR
Data Sheet 2: Data extracted from Level 3, excluding location
Reference information						Topic of interest reported in the study																										Type of population sampled										Presence of lethal control	Type of environment						Year data collection
Reference_ID	RefiID_num	Reference	Section	Multiple_instance	Year_of_publication	Density	Index	Observations	Habitat	Diet	Water	Birth_rate	Litter_size	Litter_sex	Reproductive_age	Birth_period	Mating_period	Mortality	Life_span	Contact	Home_range	Dispersal	Movement	Long_distance	Age_independence	Temporal_activity	Seasonal_activity	Group_size	Proportion_sex	Proportion_age	Hybridisation	Dingo	Topics_of_interest_from_study_on_Dingoes	Feral	Topics_of_interest_from_study_on_FeralDogs	Hybrid	Topics_of_interest_from_study_on_Hybrids	Unknown_sample	Topics_of_interest_from_study_on_UnknownSample	Mixed_sample	Topics_of_interest_from_study_on_MixedSample	Control_WildDog	Urban_Peri-urban	Rural_Natural	Captive_Animals	Mine	State_country	Not_reported	Year_data_collection
17	17	(Bannister et al., 2016)			2016		Yes																									Yes	All (Index)									Without_control		Yes					2013
18	18	(Behrendorff and Allen, 2016)			2016								Yes			Yes	Yes		Yes									Yes										Yes	All (Litter_size-Birth_period-Mating_period-Life_span-Group_size)			Not_reported_control		Yes					2003-2014
26	26	(Stephens et al., 2015)			2015																										Yes	Yes	All (Hybridisation)			Yes	All (Hybridisation)					State_country					Yes		2007-2009
39	39	(Davis et al., 2015)			2015					Yes																												Yes	All (Diet)			State_country					Yes		1983–2014
40	40	(Gordon et al., 2015)			2015		Yes																									Yes	All (Index)									Both_control		Yes					2007, 2012-2014
51	51	(Leahy et al., 2015)			2015		Yes																									Yes	All (Index)									Not_reported_control		Yes					2013
56	56	(Frank et al., 2014)			2014		Yes																				Yes	Yes				Yes	All (Index-Seasonal_activity-Group_size)									Without_control		Yes					2012-2013
57	57	(Spencer et al., 2014)			2014					Yes																						Yes	All (Diet)									Not_reported_control		Yes					2011-2012
60	60	(Allen and Leung, 2014)			2014					Yes																												Yes	All (Diet)			Both_control		Yes					2008-2012
63	63	(Greenville et al., 2014)			2014		Yes																			Yes	Yes					Yes	All (Index-Temporal_activity-Seasonal_activity)									Not_reported_control		Yes					2010-2012
65	65	(Forsyth et al., 2014)			2014		Yes		Yes																	Yes	Yes											Yes	All (Index-Habitat-Temporal_activity-Seasonal_activity)			Without_control		Yes					2012-2013
68	68	(Newsome et al., 2014a)			2014					Yes																						Yes	All (Diet)									Not_reported_control		Yes		Yes			2009
75	75	(Allen et al., 2013b)			2013				Yes												Yes					Yes			Yes	Yes		Yes	All (Habitat-Home_range-Temporal_activity-Proportion_sex-Proportion_age)									Not_reported_control	Yes						2005-2006
77	77	(Newsome et al., 2013b)			2013				Yes											Yes	Yes		Yes	Yes		Yes		Yes	Yes			Yes	All (Habitat-Contact-Home_range-Movement-Long_distance-Temporal_activity-Group_size-Proportion_sex)									Not_reported_control		Yes		Yes			2008-2010
78	78	(Allen et al., 2013a)			2013		Yes																				Yes					Yes	All (Index-Seasonal_activity)									Both_control		Yes					1994-1998, 2003-2006, 2008-2011
80	80	(Appleby et al., 2013)			2013								Yes			Yes																Yes	All (Litter_size-Birth_period)									Not_reported_control		Yes					2008
83	83	(Letnic and Crowther, 2013)			2013		Yes																									Yes	All (Index)									Both_control		Yes					2006-2008
91	91	(Newsome et al., 2013c)			2013																								Yes		Yes	Yes	Hybridization	Yes	Hybridization	Yes	Hybridization			Yes	% sex	Not_reported_control	Yes			Yes			2006, 2008-2010
98	98	(Brook et al., 2012)			2012		Yes																			Yes						Yes	All (Index-Temporal_activity)									Both_control		Yes					Not reported
103	103	(Palmer, 2012)			2012					Yes																						Yes	All (Diet)									Not_reported_control		Yes					2003
108	108	(Kennedy et al., 2012)			2012		Yes																									Yes	All (Index)									Both_control		Yes					2007-2009
109	109	(Allen and Leung, 2012)			2012					Yes																						Yes	All (Diet)									Both_control		Yes					2008-2010
112	112	(Allen, 2012a)			2012				Yes		Yes										Yes		Yes			Yes		Yes	Yes	Yes		Yes	All (Habitat-Water-Home_range-Movement-Temporal_activity-Group_size-Proportion_sex-Proportion_age)									Without_control		Yes					2008-2009
114	114	(Radford et al., 2012)			2012				Yes																						Yes	Yes	Habitat, Hybridization	Yes	Habitat, Hybridization	Yes	Habitat, Hybridization					Not_reported_control						Yes	1969-1976, 1988-1993, 2010
115	115	(Allen, 2012c)			2012		Yes																				Yes											Yes	All (Index-Seasonal_activity)			Both_control		Yes					2008-2011
116	116	(Wang and Fisher, 2012)			2012		Yes									Yes										Yes	Yes											Yes	All (Index-Birth_period-Temporal_activity-Seasonal_activity)			With_control		Yes					2009-2010
118	118	(Allen, 2012b)			2012		Yes																				Yes											Yes	All (Index-Seasonal_activity)			Both_control		Yes					2008-2010
120	120	(Moseby et al., 2012)			2012								Yes			Yes							Yes									Yes	All (Litter_size-Birth_period-Movement)									Without_control			Yes				2008-2009
123	123	(Moseby et al., 2011)			2011		Yes																				Yes					Yes	All (Index-Seasonal_activity)									With_control		Yes					2004-2009
126	126	(Letnic and Dworjanyn, 2011)			2011		Yes			Yes																						Yes	All (Index-Diet)									Both_control		Yes					2007, 2009
127	127	(Somaweera et al., 2011)			2011		Yes			Yes																Yes		Yes				Yes	All (Index-Diet-Temporal_activity-Group_size)									Both_control		Yes					2009-2010
129	129	(Cupples et al., 2011)			2011					Yes																						Yes	All (Diet)									Both_control		Yes					2007-2008
132	132	(Pascoe et al., 2011)			2011					Yes																												Yes	All (Diet)			Not_reported_control		Yes					2008-2011
133	133	(Brawata and Neeman, 2011)			2011		Yes		Yes																							Yes	All (Index-Habitat)									Both_control		Yes					2006-2008
145	145	(Wallach et al., 2010)			2010		Yes		Yes																							Yes	All (Index-Habitat)									Both_control		Yes					2006-2008
146	146	(Claridge et al., 2010a)			2010		Yes																				Yes											Yes	All (Index-Seasonal_activity)			Both_control		Yes					1999-2008
149	149	(Letnic and Koch, 2010)			2010		Yes																									Yes	All (Index)									Not_reported_control		Yes					Not reported
153	153	(Robley et al., 2010)			2010				Yes												Yes		Yes	Yes		Yes			Yes	Yes	Yes	Yes	Home range, % sex, % age, Hybridization			Yes	Home range, % sex, % age, Hybridization, Long distance			Yes	Habitat, Temporal activity, Regular movement	Without_control		Yes					2007-2008
155	155	(Claridge et al., 2010b)			2010					Yes																												Yes	All (Diet)			Not_reported_control		Yes					1998-2003
157	157	(Allen, 2010)			2010					Yes						Yes												Yes										Yes	All (Diet-Birth_period-Group_size)			Not_reported_control		Yes					2009
160	160	(Letnic et al., 2009b)			2009		Yes			Yes																						Yes	All (Index-Diet)									Both_control		Yes					2007-2008
161	161	(Claridge et al., 2009)			2009																Yes		Yes	Yes					Yes	Yes	Yes	Yes	% age, % sex, Home range, Hybridization			Yes	Long distance, % age, % sex, Home range, Hybridization			Yes	Regular movement	Without_control		Yes					Not reported
162	162	(Letnic et al., 2009a)			2009		Yes																									Yes	All (Index)									Both_control		Yes					2007
171	171	(Wallach and O'Neill, 2009)			2009		Yes																									Yes	All (Index)									Both_control		Yes					2007
172	172	(Robley et al., 2009)			2009																Yes		Yes						Yes									Yes	All (Home_range-Movement-Proportion_sex)			Without_control		Yes					2008-2009
173	173	(Wallach et al., 2009a)		Instance1	2009		Yes																															Yes	All (Index)			Both_control		Yes					2007-2008
173	173	(Wallach et al., 2009a)		Instance2	2009					Yes																												Yes	All (Diet)			Both_control		Yes					2005-2007
175	175	(Wallach et al., 2009b)			2009		Yes																									Yes	All (Index)									Both_control		Yes					2006-2008
181	181	(Pavey et al., 2008)			2008		Yes			Yes																	Yes					Yes	All (Index-Diet-Seasonal_activity)									Not_reported_control		Yes					2000-2002
184	184	(Glen and Dickman, 2008)			2008					Yes																												Yes	All (Diet)			Without_control		Yes					2003-2004
187	187	(Elledge et al., 2008)			2008																										Yes	Yes	All (Hybridisation)	Yes	All (Hybridisation)	Yes	All (Hybridisation)					Not_reported_control						Yes	2003-2004, 1989
200	200	(West and Saunders, 2007)			2007		Yes																															Yes	All (Index)			State_country					Yes		2004-2005
217	217	(Moseby et al., 2006)			2006		Yes																				Yes					Yes	All (Index-Seasonal_activity)									Not_reported_control		Yes					1994-2000
219	219	(Mitchell and Banks, 2005)			2005					Yes																												Yes	All (Diet)			With_control		Yes					2002
229	229	(Koertner and Watson, 2005)			2005		Yes																															Yes	All (Index)			With_control		Yes					2004
231	231	(Marks et al., 2004)			2004																					Yes			Yes											Yes	All (Temporal_activity-Proportion_sex)	Not_reported_control		Yes					Not reported
245	245	(Banks et al., 2003)			2003																										Yes	Yes	Hybridization									With_control		Yes					2000
256	256	(Paltridge, 2002)			2002					Yes																						Yes	All (Diet)									Not_reported_control		Yes					1995-1997
263	263	(Vernes et al., 2001)			2001					Yes																						Yes	All (Diet)			Yes	All (Diet)					Not_reported_control		Yes					1987-1995
266	266	(Corbett, 2001)			2001																										Yes	Yes	All (Hybridisation)			Yes	All (Hybridisation)					Not_reported_control						Yes	1961-1975, 1980-1985
273	273	(Glen and Short, 2000)			2000		Yes																									Yes	All (Index)									State_country					Yes		1883-1930
274	274	(Vernes, 2000)			2000					Yes																						Yes	All (Diet)									Not_reported_control		Yes					1995-1996
292	292	(Catling et al., 1999)			1999		Yes																									Yes	All (Index)									Not_reported_control		Yes					1995-1997
296	296	(Meek and Triggs, 1998)			1998					Yes																												Yes	All (Diet)			Not_reported_control		Yes					1991-1993, 1995-1996
300	300	(Mahon et al., 1998)			1998				Yes																							Yes	All (Habitat)									Not_reported_control		Yes					1995-1996
306	306	(Jones and Johnson, 1997)			1998		Yes																															Yes	All (Index)			Not_reported_control		Yes					1995-1996
313	313	(Allen et al., 1996)			1996		Yes																									Yes	All (Index)									Both_control		Yes					Not reported
314	314	(Lunney et al., 1996)			1996					Yes																												Yes	All (Diet)			With_control		Yes					1993-1994
318	318	(Southgate et al., 1996)			1996					Yes																												Yes	All (Diet)			Not_reported_control		Yes					1994
320	320	(Christensen and Burrows, 1994)			1994		Yes																									Yes	All (Index)									Both_control		Yes					1989-1993
322	322	(Corbett, 1995)			1995	Yes				Yes																						Yes	All (Density-Diet)									Not_reported_control		Yes					1980-1986
353	353	(Brown and Triggs, 1990)			1990					Yes																												Yes	All (Diet)			Without_control		Yes					1983-1987
354	354	(Lunney et al., 1990)			1990					Yes																												Yes	All (Diet)			Not_reported_control		Yes					1981-1982
355	355	(Jones, 1990)			1990																								Yes	Yes								Yes	All (Proportion_sex-Proportion_age)			Not_reported_control		Yes					1981-1985
356	356	(Marsack and Campbell, 1990)			1990					Yes																		Yes				Yes	All (Diet-Group_size)									Without_control		Yes					1982-1986
364	364	(Corbett, 1989)			1989					Yes																						Yes	All (Diet)									Not_reported_control		Yes					1980-1982
367	367	(Jones and Stevens, 1988)			1988								Yes		Yes	Yes	Yes																					Yes	All (Litter_size-Reproductive_age-Birth_period-Mating_period)			With_control		Yes					1981-1985
372	372	(Corbett and Newsome, 1987)			1987					Yes																						Yes	All (Diet)									Not_reported_control		Yes					1968-1974
379	379	(Newsome and Corbett, 1985)			1985				Yes																						Yes	Yes	Habitat, Hybridization	Yes	Habitat, Hybridization	Yes	Habitat, Hybridization					Not_reported_control						Yes	1966-1979
381	381	(Harden, 1985)			1985																Yes		Yes			Yes						Yes	All (Home_range-Movement-Temporal_activity)									Not_reported_control		Yes					1970-1974
382	382	(Robertshaw and Harden, 1985b)			1985					Yes																						Yes	All (Diet)									Not_reported_control		Yes					1969, 1972-1974
390	390	(Triggs et al., 1984)			1984					Yes																												Yes	All (Diet)			Not_reported_control		Yes					1979-1980
397	397	(Newsome et al., 1983a)			1983		Yes			Yes																		Yes										Yes	All (Index-Diet-Group_size)			Not_reported_control		Yes					1971-1980
399	399	(Newsome et al., 1983b)			1983					Yes																												Yes	All (Diet)			With_control		Yes					1969-1975
400	400	(Woodall, 1983)			1983		Yes											Yes														Yes	All (Index-Mortality)									State_country					Yes		1948-1972
401	401	(Newsome and Corbett, 1982)			1982																										Yes	Yes	All (Hybridisation)	Yes	All (Hybridisation)	Yes	All (Hybridisation)					Not_reported_control		Yes					Not reported
405	405	(Shepherd, 1981)			1981			Yes																		Yes		Yes				Yes	All (Observations-Temporal_activity-Group_size)									Not_reported_control		Yes					1980
406	406	(Catling, 1979)			1979												Yes															Yes	All (Mating_period)			Yes	All (Mating_period)					Not_applicable_control			Yes				1969-1975
407	407	(Caughley et al., 1980)			1980		Yes																									Yes	All (Index)									Not_reported_control		Yes					1976
417	417	(Whitehouse, 1977b)			1977																		Yes									Yes	All (Movement)									Not_reported_control		Yes					1971-1974
422	422	(Calaby and Keith, 1974)			1974				Yes																			Yes				Yes	All (Habitat-Group_size)									Without_control		Yes					1961, 1965-1966, 1968
441	441	(Hodge, 1954)			1954												Yes								Yes			Yes	Yes	Yes		Yes	All (Mating_period-Age_independence-Group_size-Proportion_sex-Proportion_age)									Not_reported_control						Yes	Not reported
458	458	(Krefft, 1862)			1862								Yes																									Yes	All (Litter_size)			With_control						Yes	1852-1862
504	504	(Allen et al., 2015)			2015	Yes							Yes					Yes										Yes				Yes	All (Density-Litter_size-Mortality-Group_size)									With_control		Yes					1995-2013
519	519	(Read et al., 2015)			2015		Yes		Yes																	Yes	Yes					Yes	All (Index-Habitat-Temporal_activity-Seasonal_activity)									Not_reported_control		Yes					2013
612	612	(Allen et al., 2012)			2012					Yes																												Yes	All (Diet)			With_control	Yes	Yes					1994-2002
626	626	(Glen et al., 2011)			2011					Yes																												Yes	All (Diet)			Not_reported_control		Yes					1993-2000
632	632	(Brook and Kutt, 2011)			2011					Yes																												Yes	All (Diet)			Not_reported_control		Yes					1994-2000
689	689	(Southgate et al., 2007)			2007		Yes		Yes																							Yes	All (Index-Habitat)									Not_reported_control		Yes					1996-1998
696	696	(Banks et al., 2006)			2006					Yes																			Yes	Yes		Yes	All (Diet-Proportion_sex-Proportion_age)									Not_reported_control		Yes					1981
729	729	(Burrows et al., 2003)			2003		Yes																				Yes					Yes	All (Index-Seasonal_activity)									Both_control		Yes					1989-2000
748	748	(Edwards et al., 2002b)			2002		Yes																				Yes					Yes	All (Index-Seasonal_activity)									Both_control		Yes					1995-1998
754	754	(Newsome et al., 2001)			2001		Yes																				Yes					Yes	All (Index-Seasonal_activity)									Not_reported_control		Yes					1984-1986
767	767	(Eldridge et al., 2000)			2000		Yes																									Yes	All (Index)									With_control		Yes					1992-1993
791	791	(Fleming, 1996c)			1996	Yes	Yes																															Yes	All (Density-Index)			Both_control		Yes					1993
793	793	(Catling and Burt, 1995b)			1995		Yes																															Yes	All (Index)			With_control		Yes					1987-1993
798	798	(Lundiejenkins et al., 1993)			1993		Yes		Yes	Yes																	Yes					Yes	All (Index-Habitat-Diet-Seasonal_activity)									With_control		Yes					1986-1987
805	805	(Catling et al., 1992)			1992								Yes	Yes	Yes	Yes	Yes															Yes	All (Litter_size-Litter_sex-Reproductive_age-Birth_period-Mating_period)			Yes	All (Litter_size-Litter_sex-Reproductive_age-Birth_period-Mating_period)					Not_reported_control		Yes	Yes				1966-1976
806	806	(Thomson, 1992a)			1992																								Yes	Yes		Yes	All (Proportion_sex-Proportion_age)									Both_control		Yes					1975-1984
807	807	(Thomson, 1992b)			1992		Yes									Yes	Yes			Yes			Yes		Yes	Yes	Yes					Yes	All (Index-Birth_period-Mating_period-Contact-Movement-Age_independence-Temporal_activity-Seasonal_activity)									Both_control		Yes					1975-1984
809	809	(Thomson, 1992c)			1992				Yes											Yes	Yes	Yes	Yes				Yes	Yes	Yes	Yes		Yes	All (Habitat-Contact-Home_range-Dispersal-Movement-Seasonal_activity-Group_size-Proportion_sex-Proportion_age)									Without_control		Yes					1975-1978
810	810	(Thomson et al., 1992a)			1992	Yes			Yes			Yes	Yes		Yes			Yes		Yes	Yes	Yes	Yes				Yes	Yes	Yes	Yes		Yes	All (Density-Habitat-Birth_rate-Litter_size-Reproductive_age-Mortality-Contact-Home_range-Dispersal-Movement-Seasonal_activity-Group_size-Proportion_sex-Proportion_age)									With_control		Yes					1975-1984
811	811	(Thomson et al., 1992b)			1992													Yes				Yes		Yes			Yes	Yes	Yes	Yes		Yes	All (Mortality-Dispersal-Long_distance-Seasonal_activity-Group_size-Proportion_sex-Proportion_age)									Without_control		Yes					1975-1984
830	830	(Hudson et al., 2016)			2016								Yes	Yes		Yes																Yes	All (Litter_size-Litter_sex-Birth_period)									Not_applicable_control			Yes				2013
837	837	(Behrendorff et al., 2016)			2016					Yes																						Yes	All (Diet)									With_control		Yes					2001-2015
839	839	(Allen et al., 2016a)			2016					Yes																												Yes	All (Diet)			Not_reported_control	Yes	Yes					2012-2015
921	921	(Allen et al., 2014)			2014																Yes		Yes			Yes	Yes		Yes									Yes	All (Home_range-Movement-Temporal_activity-Seasonal_activity-Proportion_sex)			Both_control		Yes					2011-2012
925	925	(Ballard et al., 2014)			2014		Yes																															Yes	All (Index)			Not_reported_control		Yes					2011, 2013
961	961	(Arthur et al., 2012)			2012		Yes		Yes																		Yes											Yes	All (Index-Habitat-Seasonal_activity)			Not_reported_control		Yes					1972-2008
1104	1104	(Glen et al., 2006)			2006					Yes																												Yes	All (Diet)			With_control		Yes					2001-2004
1153	1153	(Edwards et al., 2002a)			2002		Yes		Yes																							Yes	All (Index-Habitat)									Not_reported_control		Yes					1995-1997
1178	1178	(Pople et al., 2000)			2000	Yes																										Yes	All (Density)									Both_control		Yes					1978, 1983-1992
1179	1179	(Twigg et al., 2000)			2000		Yes																									Yes	All (Index)									Both_control		Yes					1998
1216	1216	(Fleming et al., 1996)			1996		Yes																															Yes	All (Index)			Both_control		Yes					1991-1993
1222	1222	(Catling and Burt, 1995a)			1995				Yes																													Yes	All (Habitat)			Not_reported_control		Yes					1989-1992
1234	1234	(Jarman and Wright, 1993)			1993			Yes	Yes																	Yes	Yes	Yes				Yes	All (Observations-Habitat-Temporal_activity-Seasonal_activity-Group_size)									Without_control		Yes					1982-1986
1241	1241	(Thomson, 1992d)			1992					Yes																		Yes				Yes	All (Diet-Group_size)									Both_control		Yes					1977-1984
1273	1273	(Thomson, 1986)			1986			Yes										Yes										Yes				Yes	All (Observations-Mortality-Group_size)									Both_control		Yes					1980-1981
1275	1275	(McLlroy et al., 1986)			1986	Yes												Yes			Yes		Yes					Yes	Yes	Yes								Yes	All (Density-Mortality-Home_range-Movement-Group_size-Proportion_sex-Proportion_age)			With_control		Yes					1982
1283	1283	(Robertshaw and Harden, 1985a)			1985					Yes																						Yes	All (Diet)									Both_control		Yes					1969-1974
1306	1306	(Dwyer et al., 1979)			1979			Yes																														Yes	All (Observations)			Not_reported_control		Yes					1974-1977
1310	1310	(Whitehouse, 1977a)			1977					Yes																						Yes	All (Diet)									State_country					Yes		1971-1976
1318	1318	(Corbett and Newsome, 1975)			1975						Yes		Yes							Yes					Yes			Yes	Yes	Yes		Yes	All (Water-Litter_size-Contact-Age_independence-Group_size-Proportion_sex-Proportion_age)									Not_reported_control		Yes					1966-1975
1320	1320	(Best et al., 1974)			1974		Yes																									Yes	All (Index)									Both_control		Yes					1971, 1972
1325	1325	(Newsome et al., 1972)			1972	Yes																										Yes	All (Density)									Both_control		Yes					1968
1329	1329	(Calaby, 1966)			1966				Yes																							Yes	All (Habitat)									With_control		Yes					1960-1963, 1965
1348	1348	(Tomlinson and Blair, 1952)			1952																	Yes																Yes	All (Dispersal)			With_control		Yes					1952
1358	1358	(Sparkes et al., 2016)			2016		Yes	Yes												Yes						Yes	Yes	Yes												Yes	All (Index-Observations-Contact-Temporal_activity-Seasonal_activity-Group_size)	Not_reported_control		Yes					2013-2015
1373	1373	(Schroeder et al., 2015)			2015				Yes																							Yes	All (Habitat)									Without_control			Yes				2008
1374	1374	(Colman et al., 2015)			2015		Yes		Yes																							Yes	All (Index-Habitat)									Both_control		Yes					1987-1997
1522	1522	(Jenkins et al., 2000)			2000																		Yes															Yes	All (Movement)			Not_reported_control		Yes					Not reported
1526	1526	(Balogh, 2000)	Dingoes of the New England and Guy Fawkes River National Parks of North East New South Wales - Are there any left out there?' Brad Nesbitt, Alan Wilton and David Jenkins p. 51-57		2000					Yes													Yes						Yes	Yes	Yes	Yes	Hybridization			Yes	Hybridization			Yes	Diet, Regular movement, % sex, % age	Not_reported_control		Yes					2000
1574	1574	(Fleming and Korn, 1989)			1989			Yes																			Yes	Yes										Yes	All (Observations-Seasonal_activity-Group_size)			With_control		Yes					1982-1985
1603	1603	(Whitehouse, 1978)		Instance1	1978																		Yes						Yes			Yes	All (Movement-Proportion_sex)									Not_reported_control		Yes					1971-1974
1603	1603	(Whitehouse, 1978)		Instance2	1978				Yes												Yes					Yes	Yes	Yes	Yes	Yes		Yes	All (Habitat-Home_range-Temporal_activity-Seasonal_activity-Group_size-Proportion_sex-Proportion_age)									Not_reported_control		Yes					1975-1977
1616	1616	(Coman, 1972)			1972					Yes																														Yes	All (Diet)	With_control		Yes					1969-1970
1642	1642	(Tomlinson, 1954)			1954			Yes	Yes																			Yes										Yes	All (Observations-Habitat-Group_size)			With_control		Yes					1948-1953
1650	1650	(Durie and Riek, 1952)			1952	Yes																										Yes	All (Density)									State_country					Yes		Not reported
1682	1682.1	(Stephens, 2011b)	Chapter 4		2011																								Yes		Yes	Yes	Hybridization			Yes	Hybridization			Yes	% sex	Not_reported_control		Yes		Yes			2008-2010
1682	1682.2	(Stephens, 2011a)	Chapter 2		2011		Yes																															Yes	All (Index)			Both_control		Yes					2007-2008
1683	1683.1	(Brook, 2013d)	Chapter 5		2013															Yes												Yes	All (Contact)									Not_reported_control		Yes					2011-2012
1683	1683.2	(Brook, 2013a)	Appendix A		2013					Yes																						Yes	All (Diet)									Both_control		Yes					2007-2011
1683	1683.3	(Brook, 2013b)	Chapter 3		2013		Yes		Yes																		Yes					Yes	All (Index-Habitat-Seasonal_activity)									Both_control		Yes					Not reported
1683	1683.4	(Brook, 2013c)	Chapter 4		2013																Yes					Yes			Yes			Yes	All (Home_range-Temporal_activity-Proportion_sex)									Not_reported_control		Yes					2011-2012
1684	1684.1	(Wysong, 2016a)	Chapter 2		2016		Yes		Yes																							Yes	All (Index-Habitat)									Without_control		Yes					2013
1684	1684.2	(Wysong, 2016b)	Chapter 3		2016					Yes																						Yes	All (Diet)									Without_control		Yes					2013-2014
1684	1684.3	(Wysong, 2016c)	Chapter 4		2016				Yes												Yes								Yes			Yes	All (Habitat-Home_range-Proportion_sex)									Without_control		Yes					2013-2014
1686	1686.1	(Leo, 2016a)	Chapter 2		2016		Yes																									Yes	All (Index)									Both_control		Yes					2012-2014
1686	1686.2	(Leo, 2016b)	Chapter 3		2016		Yes																									Yes	All (Index)									Both_control		Yes					2014-2015
1686	1686.3	(Leo, 2016c)	Chapter 4		2016		Yes																			Yes	Yes					Yes	All (Index-Temporal_activity-Seasonal_activity)									Both_control		Yes					2011-2014
1688	1688.1	(Morrant, 2015b)	Chapter 3		2015					Yes																												Yes	All (Diet)			With_control	Yes	Yes					2010-2012
1688	1688.2	(Morrant, 2015a)	Chapter 2		2015				Yes												Yes		Yes			Yes			Yes	Yes								Yes	All (Habitat-Home_range-Movement-Temporal_activity-Proportion_sex-Proportion_age)			Not_reported_control	Yes	Yes					2010-2012
1690	1690.1	(Gordon, 2015c)	Chapter 6		2015		Yes			Yes																	Yes					Yes	All (Index-Diet-Seasonal_activity)									Both_control		Yes					2011-2013
1690	1690.2	(Gordon, 2015a)	Chapter 2		2015		Yes																									Yes	All (Index)									Both_control		Yes					2011-2012
1690	1690.3	(Gordon, 2015b)	Chapter 3		2015		Yes			Yes																						Yes	All (Index-Diet)									Both_control		Yes					2012
1691	1691.1	(Purcell, 2008b)	Chapter 3		2008		Yes			Yes																	Yes											Yes	All (Index-Diet-Seasonal_activity)			With_control		Yes					2005-2007
1691	1691.2	(Purcell, 2008c)	Chapter 2		2008																								Yes		Yes	Yes	Hybridization, % sex			Yes	Hybridization, % sex					With_control		Yes					2005-2007
1691	1691.3	(Purcell, 2008a)	Chapter 4		2008				Yes							Yes				Yes	Yes	Yes	Yes	Yes		Yes	Yes			Yes		Yes	All (Habitat-Birth_period-Contact-Home_range-Dispersal-Movement-Long_distance-Temporal_activity-Seasonal_activity-Proportion_age)			Yes	All (Habitat-Birth_period-Contact-Home_range-Dispersal-Movement-Long_distance-Temporal_activity-Seasonal_activity-Proportion_age)					With_control		Yes					2005-2007
1693	1693.1	(Brawata, 2012a)	Chapter 4		2012		Yes																									Yes	All (Index)									Both_control		Yes					2006-2008
1693	1693.2	(Brawata, 2012b)	Chapter 5		2012				Yes																							Yes	All (Habitat)									Both_control		Yes					2006-2008
1693	1693.3	(Brawata, 2012c)	Chapter 7		2012																					Yes						Yes	All (Temporal_activity)									Both_control		Yes					2006-2008
1694	1694.1	(Newsome and Science, 2011b)	Chapter 5		2011				Yes																							Yes	All (Habitat)									Not_reported_control		Yes					2008-2010
1694	1694.2	(Newsome and Science, 2011a)	Chapter 3		2011					Yes																						Yes	All (Diet)									Not_reported_control		Yes					2008-2009
1698	1698.2	(Allen, 2005b)	Chapter 5		2005		Yes			Yes																	Yes											Yes	All (Index-Seasonal_activity)			With_control		Yes					1995-1998
1698	1698.1	(Allen, 2005a)	Chapter 3	Instance1	2005		Yes																				Yes											Yes	All (Index-Diet-Seasonal_activity)			Both_control		Yes					1994-1998
1698	1698.1	(Allen, 2005a)	Chapter 3	Instance2	2005																									Yes								Yes	All (Proportion_age)			Both_control		Yes					1996-1997
1698	1698.1	(Allen, 2005a)	Chapter 3	Instance3	2005					Yes																												Yes	All (Diet)			With_control		Yes					1993-1998
1699	1699	(McBride, 2007)			2007				Yes												Yes								Yes	Yes								Yes	All (Habitat-Home_range-Proportion_sex-Proportion_age)			Both_control		Yes					2001-2005
1703	1703.1	(Corbett, 1974b)	Chapter 2		1974																										Yes	Yes	All (Hybridisation)	Yes	All (Hybridisation)	Yes	All (Hybridisation)					Both_control		Yes					1966-1972
1703	1703.2	(Corbett, 1974c)	Chapter 3		1974		Yes			Yes		Yes	Yes	Yes	Yes	Yes	Yes												Yes	Yes										Yes	All (Index-Diet-Birth_rate-Litter_size-Litter_sex-Reproductive_age-Birth_period-Mating_period-Proportion_sex-Proportion_age)	Both_control		Yes					1966-1972
1709	1709	(Paltridge, 2005)			2005		Yes		Yes																		Yes					Yes	All (Index-Habitat-Seasonal_activity)									Not_reported_control		Yes					1996-1997
1713	1713.1	(May, 2001b)	Chapter 5		2001		Yes		Yes																													Yes	All (Index-Habitat)			Both_control		Yes					1994-1995
1713	1713.2	(May, 2001a)	Chapter 4		2001		Yes		Yes																		Yes											Yes	All (Index-Habitat-Seasonal_activity)			Both_control		Yes					1994-1995
1713	1713.3	(May, 2001c)	Chapter 6		2001					Yes																												Yes	All (Diet)			Both_control		Yes					1994
1713	1713.4	(May, 2001d)	Chapter 7		2001				Yes																													Yes	All (Habitat)			Both_control		Yes					1994
1717	1717.1	(Fleming, 1996a)	Chapter 4	Instance1	1996		Yes																															Yes	All (Index)			Both_control		Yes					1991-1993
1717	1717.1	(Fleming, 1996a)	Chapter 4	Instance2	1996	Yes																																Yes	All (Density)			Both_control		Yes					1992-1993
1717	1717.2	(Fleming, 1996b)	Chapter 5		1996		Yes																				Yes											Yes	All (Index-Seasonal_activity)			Both_control		Yes					1992-1994
1722	1722.1	(Doherty, 2015b)	Chapter 5		2015		Yes		Yes																							Yes	All (Index-Habitat)									Not_reported_control		Yes					2013
1722	1722.2	(Doherty, 2015a)	Chapter 3		2015		Yes		Yes	Yes																Yes						Yes	All (Index-Habitat-Diet-Temporal_activity)									With_control		Yes					2013-2014
1731	1731	(Foulkes, 2001)			2001		Yes		Yes	Yes																						Yes	All (Index-Habitat-Diet)									Not_reported_control		Yes					1989-1991
1749	1749.1	(Pascoe and Sciences, 2011b)	Chapter 5		2011		Yes																			Yes	Yes											Yes	All (Index-Temporal_activity-Seasonal_activity)			Both_control		Yes					2006-2010
1749	1749.2	(Pascoe and Sciences, 2011a)	Chapter 3		2011		Yes		Yes																													Yes	All (Index-Habitat)			Both_control		Yes					2003-2009
1766	1766	(Andrew, 2005)			2005					Yes																						Yes	All (Diet)									Not_reported_control		Yes					1992-1995
2618	2618	(Department of Natural Resources, 2014)			2014																								Yes	Yes	Yes	Yes	All (Proportion_sex-Proportion_age-Hybridisation)			Yes	All (Proportion_sex-Proportion_age-Hybridisation)					State_country					Yes		2010-2012
2619	2619	(Stephen R. Eldridge et al., 2002)		Instance1	2002																Yes		Yes									Yes	All (Home_range-Movement)									Without_control		Yes					2001-2002
2619	2619	(Stephen R. Eldridge et al., 2002)		Instance2	2002		Yes	Yes		Yes																					Yes	Yes	Hybridization, Observations			Yes	Hybridization, Observations			Yes	Index, Diet	Both_control		Yes					2000-2002
2623	2623	(Bird, 1994)		Instance1	1994		Yes																									Yes	All (Index)									Both_control		Yes					1992
2623	2623	(Bird, 1994)		Instance2	1994			Yes			Yes							Yes		Yes				Yes								Yes	All (Observations-Water-Mortality-Contact-Long_distance)									With_control		Yes					1991
2623	2623	(Bird, 1994)		Instance3	1994			Yes																								Yes	All (Observations)									With_control		Yes					1993
2624	2624	(Meek and Brown, 2016)			2016															Yes						Yes		Yes				Yes	All (Contact-Temporal_activity-Group_size)									Not_reported_control				Yes			2015-2016
2664	2664	(Robertshaw and Harden, 1986)			1986		Yes	Yes		Yes																	Yes					Yes	All (Index-Observations-Diet-Seasonal_activity)									Both_control		Yes					1979-1980
2683	2683	(Read and Eldridge, 2010)			2010		Yes																									Yes	All (Index)									Not_reported_control		Yes					Not reported
2685	2685	(Edwards et al., 2000)			2000		Yes																									Yes	All (Index)									Not_reported_control		Yes					1995-1997
2708	2708	(Hunt et al., 2007)			2007		Yes																															Yes	All (Index)			Without_control		Yes					2004
2822	2822	(Eldridge S.R. et al., 2016)		Instance1	2016		Yes			Yes																	Yes											Yes	All (Index-Diet-Seasonal_activity)			Both_control		Yes					2008-2014
2822	2822	(Eldridge S.R. et al., 2016)		Instance2	2016						Yes																Yes		Yes									Yes	All (Water-Seasonal_activity-Proportion_sex)			Both_control		Yes					2008-2009
2853	2853.1	(Angel, 2006a)	Chapter 3		2006		Yes																				Yes					Yes	All (Index-Seasonal_activity)									Without_control		Yes					2005
2853	2853.2	(Angel, 2006c)	Chapter 5		2006				Yes																							Yes	All (Habitat)									Without_control		Yes					2005
2853	2853.3	(Angel, 2006b)	Chapter 4		2006					Yes																						Yes	All (Diet)									Without_control		Yes					2005
2856	2856.1	(Corbett, 2009a)	Preliminary Assessment of Selected Data Associated with Dingo Research & Management Supplement 1 to Audit (2009) of Fraser Island Dingo Management Strategy		2009													Yes														Yes	All (Mortality)									With_control		Yes					2001-2008
2856	2856.2	(Corbett, 2009b)	Main report		2009			Yes																					Yes	Yes		Yes	All (Observations-Proportion_sex-Proportion_age)									Without_control		Yes					2009
2857	2857	(Queensland and Wildlife, 2010)			2010	Yes																		Yes		Yes			Yes	Yes		Yes	All (Density-Long_distance-Temporal_activity-Proportion_sex-Proportion_age)									Without_control		Yes					2009-2010
2868	2868	(Queensland. Environmental Protection, 2001)			2001			Yes																								Yes	All (Observations)									Both_control		Yes					Not reported
2875	2875	(Appleby and Jones)			2011	Yes																							Yes	Yes		Yes	All (Density-Proportion_sex-Proportion_age)									Not_reported_control		Yes					2009-2010
2879	2879	(Baxter and Davies, 2013)			2013				Yes									Yes			Yes		Yes			Yes	Yes	Yes	Yes	Yes		Yes	All (Habitat-Mortality-Home_range-Movement-Temporal_activity-Seasonal_activity-Group_size-Proportion_sex-Proportion_age)									Without_control		Yes					2011-2012
2883	2883	(Corbett, 1998)			1998	Yes						Yes	Yes				Yes											Yes	Yes	Yes								Yes	All (Density-Birth_rate-Litter_size-Mating_period-Group_size-Proportion_sex-Proportion_age)			Without_control		Yes					1998
2887	2887	(Gonzalez et al., 2000)			2000		Yes			Yes															Yes		Yes		Yes	Yes	Yes	Yes	Diet, Hybridization, % age, % sex			Yes	Diet, Hybridization, % age, % sex	Yes	Index, Seasonal, Age of independence			Both_control		Yes					1999
2890	2890	(Lawrance and Higginbottom, 2002)			2002			Yes								Yes				Yes			Yes	Yes	Yes			Yes	Yes	Yes		Yes	All (Observations-Birth_period-Contact-Movement-Long_distance-Age_independence-Group_size-Proportion_sex-Proportion_age)									Without_control		Yes					2000
2902	2902	(Australian Vertebrate Pest Control and Queensland. Rural Lands Protection, 1987)	Aerial Baiting to control dingoes in Western Australia' P.R. Marsack and P.C. Thomson p.125-128		1987													Yes														Yes	All (Mortality)									With_control		Yes					1980-1981, 1984-1986
2903	2903	(Mitchell et al., 1982)			1982	Yes			Yes																			Yes			Yes									Yes	All (Density-Habitat-Group_size-Hybridisation)	State_country					Yes		1981-1982
2909	2909	(Tierney and Strong, 1987)			1987		Yes																									Yes	All (Index)									Both_control		Yes					Not reported
2924	2924	(Augusteyn et al., 2010)		Instance1	2010					Yes																												Yes	All (Diet)			With_control		Yes					2007-2008
2924	2924	(Augusteyn et al., 2010)		Instance2	2010		Yes																				Yes											Yes	All (Index-Seasonal_activity)			With_control		Yes					2006-2010
2927	2927	(McNeill et al., 2016)			2016				Yes												Yes		Yes			Yes			Yes	Yes								Yes	All (Habitat-Home_range-Movement-Temporal_activity-Proportion_sex-Proportion_age)			Not_reported_control	Yes						2013-2016
2930	2930	(Allen et al., 2016b)			2016																Yes		Yes			Yes			Yes	Yes								Yes	All (Home_range-Movement-Temporal_activity-Proportion_sex-Proportion_age)			Without_control		Yes					2010
2932	2932	(Allen and Byrne, 2008)			2008				Yes							Yes					Yes	Yes		Yes	Yes		Yes											Yes	All (Habitat-Birth_period-Home_range-Dispersal-Long_distance-Age_independence-Seasonal_activity)			Both_control						Yes	2006-2008
3166	3166	(Reynolds et al., 2016)			2016					Yes																												Yes	All (Diet)			Not_reported_control						Yes	Not reported
3431	3431	(Hernandez-Santin et al., 2016)			2016				Yes																	Yes						Yes	All (Habitat-Temporal_activity)									Both_control		Yes					2013-2015
3570	3570	(Goldingay and Whelan, 1997)			1997		Yes		Yes																													Yes	All (Index-Habitat)			Not_reported_control		Yes					1995
3679	3679	(Corbett, 1988)			1988							Yes	Yes	Yes	Yes	Yes	Yes	Yes		Yes								Yes	Yes	Yes		Yes	All (Birth_rate-Litter_size-Litter_sex-Reproductive_age-Birth_period-Mating_period-Mortality-Contact-Group_size-Proportion_sex-Proportion_age)									Not_applicable_control			Yes				1973-1975
3683	3683	(Coman and Robinson, 1989)			1989				Yes				Yes										Yes											Yes	All (Habitat-Litter_size-Movement)							Not_reported_control	Yes						1986
5433	5433	(Catling et al., 2000)			2000				Yes																		Yes											Yes	All (Habitat-Seasonal_activity)			Not_reported_control		Yes					1987-1994
5437	5437	(Wilton, 2001)			2001																										Yes							Yes	All (Hybridisation)			Not_reported_control		Yes					Not reported
5448	5448.1	(Best, 1978)	Dingo movements in central Australia' L.W. Best p.38-40		1978																Yes			Yes				Yes				Yes	All (Home_range-Long_distance-Group_size)									Not_reported_control		Yes					1969-1976
5448	5448.2	(Catling, 1978)	Dingo movements in south-eastern New South Wales' P.C. Catling p.40-42		1978	Yes			Yes												Yes			Yes		Yes						Yes	All (Density-Habitat-Home_range-Long_distance-Temporal_activity)									Not_reported_control		Yes					1974-1976
5464	5464	(Newsome and Catling, 1979)			1979		Yes		Yes																							Yes	All (Index-Habitat)									Not_reported_control		Yes					1972-1976
5483	5483	(Corbett L, 1983)			1983					Yes																						Yes	All (Diet)									Not_reported_control		Yes					1966-1976, 1980-1982
5485	5485	(Eldridge DT and Bryan R, 1995)			1995		Yes		Yes																							Yes	All (Index-Habitat)									State_country					Yes		1995
[truncated: 26 more columns]
